# Supplementary material for: Effects of Selenium Supplementation in Patients with Mild Cognitive Impairment or Alzheimer’s Disease: A Systematic Review and Meta-Analysis
Source: Nutrients. 2022 Aug 5;14(15):3205. doi: 10.3390/nu14153205 (PMC9370215; doi:10.3390/nu14153205)
Supplement: Supplementary file 1 [file nutrients-14-03205-s001.zip]

Archive with 1 entries (1 files):
- nutrients-1821010-supplementary.pdf
